# Supplementary material for: Establishment of a Sonotrode Ultrasound-Assisted Extraction of Phenolic Compounds from Apple Pomace
Source: Foods. 2022 Nov 25;11(23):3809. doi: 10.3390/foods11233809 (PMC9740410; doi:10.3390/foods11233809)
Supplement: Supplementary file 1 [file foods-11-03809-s001.zip]

Archive with 1 entries (1 files):
- foods-2017955-supplementary.pdf
